# Supplementary material for: Elastic Recovery Properties of Ultralight Carbon Nanotube/Carboxymethyl Cellulose Composites
Source: Materials (Basel). 2021 Jul 20;14(14):4059. doi: 10.3390/ma14144059 (PMC8306045; doi:10.3390/ma14144059)
Supplement: Supplementary file 1 [file materials-14-04059-s001.zip]

Archive with 2 entries (2 files):
- materials-1288930-supplementary-for pub.pdf
- supplementary movie.mp4
